# Supplementary material for: Distribution of CRISPR in Escherichia coli Isolated from Bulk Tank Milk and Its Potential Relationship with Virulence
Source: Animals (Basel). 2022 Feb 17;12(4):503. doi: 10.3390/ani12040503 (PMC8868466; doi:10.3390/ani12040503)
Supplement: Supplementary file 1 [file animals-12-00503-s001.zip]

Archive with 2 entries (2 files):
- 211229 Supplementary Figure S1.xlsx
- 211229 Supplementary Table S1.xlsx
