# Supplementary material for: Distribution of CRISPR in Escherichia coli Isolated from Bulk Tank Milk and Its Potential Relationship with Virulence
Source: Animals (Basel). 2022 Feb 17;12(4):503. doi: 10.3390/ani12040503 (PMC8868466; doi:10.3390/ani12040503)
Supplement: Supplementary file 1 [file animals-12-00503-s001.zip › 211229 Supplementary Figure S1.xlsx]

## Sheet: Supplementary figure 1.
Figure S1. Grouping of 164 isolates into Escherichia sequence types (ESTs) according to spacer contents. Repeats are not included and only spacers are represented.
EST	CRISPR 1																		CRISPR 2
1	1CC	23	34TT	74	96	119	139	161	298
	1CC	23	34TT	74	96	119	139	161	298
	1CC	23	34TT	74	96	119	139	161
	1CC	23	34TT	74	96	119	139	161
	1CC	23	34TT	74	96	119	139	161
	1CC	23	34TT	74	96	119	139	161
	1CC	23	34TT	74	96	119	139	161
	1CC	23	34TT	74	96	119	139	161
	1CC	23	34TT	74	96	119	139	161
	1CC	23	34TT	74	96	119	139	161
	1CC	23	34TT	74	96	119	139	161
2	1	34	58
	1	34	58
3	2	5	19	32	44	103	127	147	94	116	49	157	233	236	66	88
	5	22	43	55	79	101	63	85	44	103	127	226	170	253	223
	3	TC6	39	62	84	108	150	171	188	206
4	6	24	20	42	65	143C	166G	184	200	172	141	248	163	181C
	6	24	20	42	65	105	129	160	178	87	220	111	152	143C	277	294
	6	24	20	42	65	105	129	160	178	87	220	111	152	143C	166G	295
	6	24	20	42	105	129	160	178	87	220	111A	152	143
	6	24	20	42	105	129	160	178	87	220	111	152C
	6	24	20	42	105	129	160	178	87	220	111	152
	6	24	20	42	105	129	160	178	87	220	111	152
	6	24	20	42	105	129	160	178	87	220	111	152
	6	24	20	42	105	129	160	178	87	220	111	152	143
	6	24	20	42	105	129	160	178	87	220	111	152	143C
	6	24	20	42	105	129	160	178	87	220	111	152	143C
	6	24	20	42	105	129	160	178	87	220	111	152	143C
	6	24	20	42	105	129	160	178	87	220	111	152	143C
	6	24	20	42	105	129	160	178	87	220	111	152	143C	166
	6	24	20	42	105	129	160	178	87	220	111	152	143C	166G
	6	24	20	42	105	129	160	178	87	220	111	152	143C	166
5	6	20	42	65	87	111	134	152	143C	166G	184	200	239	141	266
	6	20	42	65	87	111	134	152	143C	166G	184	200	239	141	266	247
	6	20	42	65	87	111	134	152	143C	166G	184	200	239	141	266	247
	6	20	42	65	87	111	134	152	143C	166G	184	200	239	141	278	287
6	8	21	52	89	45	67	30	54	76	98	122
	8	21	52	89	45	67	30	54	76	98
7	9	28	53	75	97	121	117	137	158	165	183	199	216	260	270	291
	9	28	37	77	73	117	137	165	183	199	216	211	229	245	258	267
8																			33CC	69	71
																			33CC	69	71
																			33	67	68	69	70
																			G1	7	8	49	50
9	1	7	51	57	81	118	138	159	177	195	212	230	246	259	268	289			33CC	67	68	69	70
	1CC	7	51	57	81	118	138	159	177	195	212	230	246	259	268	289			TC33CC	AC67	AC68	AC69	AC70	AC71
	1CC	7	36	78	99	124													33CC	67	68	69	70	132
10	1CC	7	36	60	51	57	81	104	128	148	123	142	164	182	198				GCTCA111	GCTC26	102	ACACG85	ACACG100	ACACG101
	1CC	7	36	60	51	57	81	104	128	123	142	164	182	198					A111C	26A	G84	95	96	97	98
	1CC	7	36	60	51	57	81	104	128	148	123	142	164	182	198				A111C	26A	G84	G85C	G100T	G101A
	1CC	7	36	60	51	123	142	164	182	198									111C	84	85C	100T	101A	112
	1CC	7	57	81	104	128	148	123	142	164	182	198							A111CC	26AC	G84C	G85CC
	1CC	7	57	81	104	128	148	123	142	164	182	198							A111C	26A	G84	G85	G100
	1CC	7	57	81	104	128	148	123	142	164	182	198							A111CC	26AC	G84C	143	144
11	1CC	7	36	60	51	57	81	104	128	222	204	224							G1	T2	3	4	5	6
	1	7	36	60	51	57	81	104	128	164									38	39	40	42	61C	62
	1	7	36	60	51	57	81	104	128	164									38	39	40	42	61C	63
12	1CC	23	34TT	74	96	119	139	161											33CC	68	69	70	71
	1CC	23	34TT	74	96	119	139	161											48	72	73	74	75	88CGC	133CA
13	2	5	19	32	48	22	43	55	170	223	205	153	116	49	279				G1	7	8	9	10	11
	2	5	19	32	48	22	43	55	170	223	205	153	116	49	280				G1	7	8	9	10	11
	2	5	19	32	48	22	43	55	170	223	205	153	116	49	280				G1	7	8	9	10	11
	2	5	19	32	48	22	43	101	179	196	213	231							G1	7	79	80	81
	2	5	19	32	48	22	43	55	175	193	210	228	244	257					G1	T2	3	4	56	146
	2	5	19	32	48	22	43	55	175	193	210	228	244	257					G1	T2	3	4	56
	2	5	19	32	48	22	43	55	79	101	63	44	103	127	269	290			G1CGGT	7CGGT	8CGGT	49CGGT	50CGGG
14	2	5	44	66	88	112													G1	7	8	36	37	10
	2	5	44	66	88	112													G1	7	8	36	37	10
	2	5	32	44	103	127	147	94	116	49	157	236	66	88	112				G1	7	8	49	50	36	37
	2	5	32	44	103	127	147	94	116	49	157	236	66	88	276				G1	7	8	49	50	36	140
	2	5	19	32	44	103	127	153	147	94	116	157	233	236	66	88			G1	7	8	49	50	36
	2	5	19	32	44	103	127	147	94	116	49	157	233	236	66	88			G1	7	8	49
	2	5	19	32	94	116	49	157											G1	7	49	50	36	37
	2	5	19	32	44	103	127	153	147	94	157	233	236	66	282	276			G1C	7C	8C	49C	50C	99
15	2	5	19	10	25	120	140												76	77	78
	2	5	19	10	25	120	140												76	77	78
16	2	5	19	41	46	68	15	32	48	22	55	79	109	132					GCTCA111CC	12	13	14
	2	5	19	41	10	25	92	68	63	85	109	132	151						G1	T2	T20	21	22
	2	5	19	41	10	25	92	68	63	85	109	132	151	120	189				G1	T2	T20	21	22	23
	2	5	19	41	10	25	92	68	63	85	109	132	151	120	189				G1	T2	T20	21	22	23
	2	5	10	25	92	68	63	85	109	132	151	120	189						G1	T2	T20	21	22
	2	5	19	41	10	25	92	68	63	85	109	151							G1	T2	T20	32	21
	5	19	41	10	25	110	92	46	68	15	32	48	22	43	79	101			30	T2	T20	32	21	22
	2	5	19	63	85	109	132	151	120	189									T2	T20	21	22	23	24
17	2	5	19																GCTCA111C	GCTCG84	ACACG85C	ACACG100T	ACACG101A	ACAC86
	2	19	32	48	22	43	55	79	101	63	85	44	103	C127	272	293			A111C	26A	G84	G85C	86
	2	19	32	48	22	43	55	79	101	63	85	44	103	127	153				A111C	26A	G84	G85C	86
18	2	5	48	70	43	55	79	101	85	44	103	127	242	255					G1	7	8	49	50	55
	2	5	48	22	43	55	79	101	85	44	103	127	153	147	94	285			G1	7	8	49	50	36
	2	5	48	22	43	55	79	101	85	44	103	127	94	116	233	236			G1	7	8	49	50	36
19	2	27	49	26	47														48	51	52	54
	2	27	49	299	47														48	51	52	54
	2	26	47	69	90	113	135	155	174	192	209	219							48	51	52	53	54
	2	26	47	69	90	113	135	155	209	219									48	51	52	53	54
20	2	27	49	71	91	114	26	155	174	192	209	219	243	256	274	286			G1	8	50	36	37	10
	2	27	49	71	91	114	26	155	174	192	209	219	243	256	274	286			G1	8	50	36	37	10
	2	27	49	71	91	114	26	155	174	192	209	219	243	256	274	286			120	25CC	GCTC26AC	GCTCG84C	ACACG85CC	121	122C
21	4	11	40	64	86	5	133	27	172	190	207	225	238	252	281	283			ACTCA111C	25C	GCTC26A	27	28	29
	4	11	40	64	86	5	133	27	172	190	207	225	238	252	281	284			ACTCA111C	25C	GCTC26A	27	28	29
22	6	24	20	42	65	87	141	163	181C	197G	214	232	247	262	273				72	73	74	75	88CGC	C89C
	6	24	20	42	65	87	141	163	181C	197G	214	232	247	262	273				72	73	74	75	88
	6	24	20	42	65	87	141	163	181C	197G	214	232	247	262	273				72	73	74	75	88CGC	C89CA
	6	24	20	42	65	143C	166G	184	200	172	141	248	163	181C					48	72	73	74	75	88CG	133C
	6	24	20	42	65	143C	166G	184	200	172	141	248	163	181C					48	72	73	74	75	88CGC	133
	6	24	20	42	65	143C	166G	184	200	172	141	248	265	181C					48	72	73	74	75	88CGC	C89CA	145
	6	24	20	42	65	143C	166G	184	200	172	141	248	163						48	72	73	74	75	88CGC
	6	24	20	42	65	143C	166G	184	200	172	141	248	163	181C					48	72	73	74	75
	6	24	20	42	65	143C	166G	184	200	172	141	248	163						48	72	73	74	75	88CGC	C89CA
	6	24	20	42	65	143C	166G	184	200	172	141	248	163	181C					48	72	73	74	75	88CGC	C89CA
	6	24	20	42	65	143C	166G	184	200	172	141	248	163	181C					48	72	73	74	75	88CGC	147
	6	24	20	42	65	143C	166G	184	200	172	141	248	163	181C					48	72	73	74	75	88CGC	C89CA	148CTACT
	6	24	20	42	65	143C	166G	184	200	172	141	248	163	181C					48	72	73	74	75	88CGC	C89	148TACT
	6	24	20	42	65	143C	166G	184	200	172	141	248	163						48	72	73	74	75	88CGC	C89CA	148TACTT
	6	24	20	42	65	143C	166G	184	200	172	141	248	163	181C					48	72	73	74	75	88CG	C89C
	6	24	20	42	65	143C	166G	184	200	172	141	248	163	181C					48	72	73	74	75	88CGC	C89CA
	6	24	20	42	65	143C	166G	184	200	172	141	248	163	181C	197				48	72	73	74	75	88CGC	C89CA
	6	24	20	42	65	143C	166G	184	200	172	141	248	163	181C					48	72	73	74	75	88CGC	C89C	148CTACTT
	6	24	20	42	65	143C	166G	184	200	172	141	248	163	181C					48	72	73	74	75	88CGC	149
	6	24	20	42	65	143C	166G	184	200	172	141	248	163	181C					48	72	73	74	75	88CGC	C89CA
	6	24	20	42	65	143C	166G	184	200	172	141	248	163	181C					48	72	73	74	75	88CGC	133CA	150
	6	24	20	42	65	143C	166G	184	200	172	141	248	163	181C					48	72	73	74	75	88CGC
	6	24	20	42	65	143C	166G	184	200	172	141	248	163	181C	197G				48	72	73	74	75	88CGC	C89CA
	6	24	20	42	65	143C	166G	184	200	172	141	248	163	181	197				48	72	73	74	75	88CG
	6	24	20	42	65	143C	166G	184	200	172	141	248	163	181C					48	72	73	74	75	88CG	C89
	6	24	20	42	65	143C	166G	184	200	172	141	248	163	181C					48	72	73	74	75	88CGC	C89C
	6	24	20	42	65	143C	166G	184	200	172	141	248	163	181C					48	72	73	74	75	88CGC	89C
	6	24	20	42	65	143C	166G	184	200	172	141	248	163	181C	197				48	72	73	74	75	88CGC	C89CA
	6	24	20	42	65	143C	166G	184	200	172	141	248	163	181C	197G				48	72	73	74	75	88CG	C89CA	148CTACT
	6	24	20	42	65	143C	166G	184	200	172	141	248	163	181C	197G				48	72	73	74	75	88CGC	C89C
	6	24	20	42	65	143C	166G	184	200	172	141	248	163	181C					48	72	73	151	152	153	154
	6	24	20	42	65	143C	166G	184	200	172	141	248	163	181C	197				48	72	73	74	75	88CGC	C89C
	6	24	20	42	65	105	129	160	178	178									48	72	73	74	75	88CGC
23	8	21	52	89	45	67	30	54	76	98	122								38	39	40	41	42	43
	8	21	45	67	30	54	76	98	122										38	39	40	41	42	44
	8	21	45	67	30	54	76	98	122										45	46
	8	21	52	45	67	30	54	76	98	122									38	39	40	41	42
	8	21	52	89	45	67	30	54	76	98	122								38	39	90	91	92	93	94
	8	21	52	89	45	67	30	54	76	215									38	39	40	123	42	61C	124
	8	21	45	67	30	54	76	98	122										38	39	40	41	42	61	141	142
	8	30	54	76	98	122													38	105	106	107	108	109	110
24	9	28	37	73	95	117	137	158	165	183	211	229	245	258	267	288	296		A111CCG	64	65	66
	9	28	53	75	97	121	117	137	158	165	183	199	216	260	270	291	297		A111CCGGTT	33CCGGTT	26ACGGGT	82	83
	9	28	37	73	95	117	137	158	165	183	211	229	245	261	271	292			A111CC	33CC	26AC	G84C	G85CC
	9	28	37	73	95	117	137	158	165	183	211	229	245	258	267	288			ACTCA111	25	GCTC26	102	103	104
	9	28	37	77	73	117	137	165	183	199	216	211	229	245	258	267			A111C	26A	G84	G85C	125	126G	129ACG
	9	28	37	77	73	117	137	165	183	199	216	211	229	245	258	267			ACTCA111CC	GCTC26AC	GCTCG84C	ACACG85CC	ACAC125	127	128
	9	28	37	77	73	117	137	165	183	199	216	211	229	245	258	267			A111C	26A	G84	G85C	125	126	129CC
	9	28	37	77	73	117	137	165	183	199	216	211	229	245	258	267			A111C	26A	G84	G85C	125	126G	129AC	130
	9	28	37	77	73	117	137	165	183	199	216	211	229	245	258	267			A111C	26A	G84	G85C	125	131
	9	28	37	73	95	117	137	158	165	183	211	229	245	258	267	288			A111CC	33CC	26AC	G84C	G85CC	125
25	10	25	46	68	15	48	22	154	173	191	208	227	241	254					47
	11																		48	51	57	58	59	60
	12	29	50	72	93	115	136	156	176	194									38CGGCT	39CGGAT	40CGGTA
	13	31																	113	114	115	116	117	118	119
	14	17C	35C	59C	100	125	144	167	185	201	217	234	249	263					134	135	136	137	138
	15	32	55	79	101	63	145												G1	T2	3	4	56	22
	16	33	56	80	102	126	146	168	186	202	218	235	250	264	275				120	25CC	GCTC26AC	GCTCG84C	ACACG85CC	121	122	139
	17	35	59	82	301	130	149	169	187	203	221	237	251						33CC	68	69	70	71
	300	5	19	41	10	109	132	162	180	189C									1	2	20	87
	1CC	18	38	61	83	107	131												15	16	17	18	19
	6	20	42	65	87	111	134	152	143C	166G	184	200	240						TC33CC
26
