# Supplementary material for: Distribution of CRISPR in Escherichia coli Isolated from Bulk Tank Milk and Its Potential Relationship with Virulence
Source: Animals (Basel). 2022 Feb 17;12(4):503. doi: 10.3390/ani12040503 (PMC8868466; doi:10.3390/ani12040503)
Supplement: Supplementary file 1 [file animals-12-00503-s001.zip › 211229 Supplementary Table S1.xlsx]

## Sheet: Supplementary Table 1.
Table S1. Names and sequences of all spacers in each CRISPR locus identified in the study
CRISPR locus	Name of Spacer	Sequence		CRISPR locus	Name of Spacer	Sequence
CRISPR 1	1	ACATGAATGTCGGTTCAGACCGTGTTTTTA		CRISPR 2	1	CCTGACATTGCAGACGTTACAAATTGAGAGG
	2	AAAACCAAACTTCTCCATAAATTCCATAGCCG			2	AATCACGTTTTAGCGCGCCCTCGTCCGGTTT
	3	TCTCAGTGATATCCATCATCGCATCCAGTGCGCC			3	ATCACGATAACGCTGCTGTGATTCGTCCCCGT
	4	TCACGCGCTGTTACCCAGTCCCTTTTTTTCAG			4	AAGACGACGTGATCCGCAAAGTCGAAGGCACG
	5	ACGCGCGTACCGGATCGCGGACAACAAATTGC			5	TGTTTCTGTCCCAACTGAACAGCGCCGATAGT
	6	TTACTGCTTGGTATGCGGAATCACACCCTGAA			6	AAGAACAACGTGATCCGCAAAGTCGAAGGCACG
	7	AGTGCTGGACCATTTCAAATTCACAATAGATT			7	TCCGTCCACCCTGATAGCCGCCCTTGTGATCC
	8	CAACGAAATTGAGAGCAAAGGTCGCTACGCAG			8	TACTGCTCCGCTGGCGTTTCTCCCTCGCCCAG
	9	CAAGTGATATCCATCATCGCATCCAGTGCGTC			9	ATTTTCTTGTTCAGGAACGTCAGTAGAGGTGT
	10	TTTTTTTGTCGCATCCAGCCGTATTTTTTCGC			10	AGCATTAACCCCCACCAGCTCGACGTGTGTGG
	11	CAGATTATCTTCTTTTTCAATCCAGCCACCGA			11	GCGGGCGTTAACGCGGTGATACTGTTTGACGG
	12	TTACTCGCCGGGGAATACGCCCCGCGCCACGC			12	ACACAGCCGTGCAATTGGTTTCGCCGATAATAAAATC
	13	AGCGGCACGCTGGATTGAACAAATCCCTGGGC			13	ACACATGACTTGCAGGTAACTATTCTCCGGTAAACTC
	14	TCAGTGATATCCATCATCGCATCCAGTGCGCCC			14	ACACCCAGTAGTTCCCGTCTATGAAGCCTATGGTGAC
	15	TGAACATCGATCGGGCGGTCGATAAAGTCATT			15	ACAAATGATGCGCCAAAACCAAGACTTTTACA
	16	TATGACGATGCGACGAAAATAATTGTTGCTGA			16	TGATCAATCTGGTTTATATAGGCTTGCGCGGA
	17	CAGCGTCAGGCGTGAAATCTCACCGTCGTTGC			17	CTGCAACTGATTTTACGCGAGCGCAGGCCGCG
	18	TGCCTCGGCGGCGGCTCTGCGCAACCGCGAAA			18	AGTAATCTCCGATCTGTTTGTAAATCTGCTGC
	19	CTGAAACCAGTTGGCTCGTTGTTCTTCTTTGG			19	GAGGTCGCAGTCCTGCTCAATCTGCCCCGTGT
	20	TGTACGCGGCGAGTTTTAGCGACAGGTCATCC			20	CGGCAGTGAACGCCGGGGCAGTAACCGGCGG
	21	TTCATGAAGCACGCTGGAATTTATATTTGCCC			21	TAGGACTCGTTGCGCCAGCGTTTGTATTCGCC
	22	TTGCTGAAAAAGAAGGCTCCGGCGTTATCAGT			22	GCCCGCCGCCGCTGTCGTTCGGTAGTGTCCGG
	23	TTTAAAAGCATCAGCTAAATAATTAAAGAAAT			23	TTGAACGTTATAACTCCCCTACGATGTTGTCC
	24	TGAAGCATCAAACATTTGGTGGACCAAACGGA			24	ACGTCAATGAGCACAGAGCGGATAACCTGCGC
	25	GCAGTGGTGAGGCCGGGAAGCGCGGTTGAGTC			25	ACTCGACAGAACGGCCTCAGTAGTCTCGTCAGGCT
	26	GAGAGTGCTGACAGGTGTCTCGATTACCTGAT			26	TACGTGAAGAATATTTGCAACACCCGCAAGA
	27	GAGTCTATCAGCGACACTACCGGCAATAGCGA			27	GCTCTCTGCGATTTTTTGTTCGACCAGGTTTAGTTC
	28	TTGGTTGTTCGGCGTTTTGAAGAGAACAAAAA			28	ACACGGGGTATCACCCGCTTTTTCGTGCATATCGCG
	29	CTTACTCATTCAGAACGCTGCATGAAATATGC			29	ACACACCGTCCGCATTATCGTCACTACGGAAAATCG
	30	ATCTCCAGCGCCTTTTCGACGCAACGGTGCGC			30	AAGTTCGACAACTTAAAAAATGATAACAAGTC
	31	GCTGGCCACCAACGCACAAAGGCACTTCGCCTG			31	GAATGATCCCAAATTTGGGTTACAGAACCAGT
	32	GCTGGTTTTGAATCGTCCCGCGCTCGAGACGC			32	ACCGAGGATTTCAGTAACGCCACCGCTGGCGT
	33	ACGTATCGTTCCACCGCCTCATGTCGTTGGAC			33	GACAGAACGGCCTCAGTAGTCTCGTCAGGCT
	34	GATCCCCACGATAATCACCCTGGGATCAAT			34	TTGTCCAGACTCCCGATTGTTTTGCCGTCCGC
	35	TCGGTTCAGGCGTTGCAAACCTGGCTACCGGG			35	CTGGTTTCTTTTTTTCTGCTCCGGTGAGAGTT
	36	GGAATGATATTTCAATAAATAATTATAACAAT			36	AGTGGCAGGCCGGTAATATGAAAACGACAGAG
	37	GACTCAATGGCAACCGTCACGGCCTGTCCTGG			37	ATCTTCTTGTTCAGGAACGTCAGTAGAGGTGT
	38	GTTAAACCGTGATGATCAGCAAAAGCTATTTC			38	TTTTGTGCCCTGGCGTTTTGCTGGCTCTCGCG
	39	ACGCAAATAAGCTGCGGTTTTATGGCTCACTGAA			39	TTTGCCGCTGTCAGCATTGCTGGCGCGTAATA
	40	GCCGGTAATTGACGCAGTTGCCGACGCCCCCG			40	CGTTCCTCGCATTATTTCCCTTTCTTCTTCGA
	41	GCTCTTCAACGGTTAGCTCAGGAGCTTCTTCTC			41	TCCGCATCGCTCATGCCGATAATCGGGCTCGG
	42	GGATCTGCCAGCGCCTCTGCGGGGCGGTAAAC			42	GTCGGCAGAGAATCGTTCGATTGCCCCTACAT
	43	TAGTTAACTTTTAGACAGAATATCCGTGTACC			43	ATCAACGTTATCGATTACAACTGACAGGGAAGC
	44	CTGCCGACTGACCGCCGACGCTTTCGCGTTAA			44	ATCAACGTTATCGATTACAACTGAACAGGGAGC
	45	AAAAAATGATGCTGTATTTCACTATTGGGTTC			45	TTTTGGTGCCCTGGTGTTTTGTTGACTCTCGCG
	46	TCGCCCATGTAACAGAAACGGGGATTTTAATT			46	TTTCCCGCTGTCATCATCTGCTGTCGCGTAATA
	47	GGTAGTACGCGCCTCCGGACGTTTTTATGTCG			47	GAAAAATGCATACGATTCGAGCACCAGTTTGGC
	48	GGCAACATAACGAACAAAATCAACGTCAACCT			48	ATATACAGCAAACCTTCAGAATGCATTCCGGG
	49	CTATAGCGCCACGTTCCGAGCGCTGCGAGCTG			49	GTCCTCTTTTTTCGACGTCAGGAAAATATCGG
	50	CGAAATTGCCGACAGTAATAAAATGGAATTTT			50	TCATTTCCCATGCAAAATGCTGCATTCCTGGC
	51	TGAGCGTCGGCGGCTCGCTGGATTTGCGCGG			51	GTGACCGTCGGTGTTACGCTGAACTGCTGAAA
	52	GCGCAGCCCGATGCGGTTAGAGATATAGGCCTC			52	ATCTCCTGCACCAGCCCCCATCAAATCAGCGT
	53	TTCCCGCGCGATTGCGATCGCCATCGTCCGAT			53	TTCGCGGTATACGCATTATAAGGCGCAACAGG
	54	TGACCGATTTTATTGATCGCCCGATAGACCTG			54	CCAGCATTCGGGGAATACTTGCCACCCGAGTC
	55	GGTTTTACAAGCTTAAATGATTTTAAATTTTG			55	AGTGGCAGGCCGGTAATATGAAAACGACAGGAG
	56	CGGCGGTTGTAGTCCGTCGCAGCAAGGATGAT			56	TGTTTTTCTGCCGGTTTAACACGGTGCGATAA
	57	AATGCATCAGTTGAACACAAAAGTAGCTTTTC			57	AATATTTGCAACACCCGCAAGAACATCAACGC
	58	AGTGAACGGGAACCCATCACCACCCGGCCA			58	TTGCAAGGAGTAGATCAACAGTTATTAAAATC
	59	GTAGTCCATCATTCCACCTATGTCTGAACTCC			59	CCGCGGGGAACAGTGAGCCAGTTACCGTTGCA
	60	TTTTTGTTAATTGCGTTTGCCACGGTTTGCAA			60	TTTACATCATCCGCAGCTATATAAAAATTAAG
	61	GTCAATAGGCGGCGTCCCGTAGCCGTCCCCTT			61	ATCAACGTTATCGATTACAACTGACAGGGAG
	62	ACTACGCCAGCCACCTGCTTCGCCAGCCGTTCGG			62	TGGCAAAACAAACATCGGGGTACGCGTGGTGC
	63	TTTGCTACCCGCTCAAAACCGCCGATTCGCGT			63	TGGCAAAACAAACATCGGGGTACGCGGGGTGC
	64	GATTGTTTTCGCGCCCGTGTCATTGTCGAGGT			64	CACAGAACGGGTCTCAGTAGTCTCGTTGGGCTCC
	65	TACGCCAGCCACCTGCTTCGCCAGCCGTTCGG			65	ACGTGAAGATATTTGCAACACCCGCAAGAC
	66	CTGAAAAGTGGATTTTACACGCTGCCAAAATT			66	GGTATATCAAGCTGATCCGGCGACGGCCTTA
	67	CCGTTAAAATATTCGCCCGTTGTGTAAGCGTA			67	CTGTTTTCGCAAATCTATGGACTATTGCTATTC
	68	TGCTGGATGAGTTTATCGAACACAGAGCGGAG			68	GGGCGCACGGAATACAAAGCCGTGTATCTGCTC
	69	TCTTCGCGGGTAATCAATGATGATTCAGTTTC			69	TGGCTCTGCAACAGCAGCACCCATGACCACGTC
	70	TTGCTGAAAAAGAAGGCTCCGGCGTTATCAG			70	GAAATGCTGGTGAGCGTTAATGCCGCAAACACA
	71	GGCCTATGCGTTTTTCTCTCTGTTAATGCGCCCC			71	ATTACGCCTTTTTGCGATTGCCCGGTTTTTGCC
	72	CCGCATTACGCCGGGATAGTTCGCGAAAAATC			72	GCCGTCTGCCTCCAGCCCAGCCCTGGATATTT
	73	GCGGTCGATTTTGCTGGCGTTGTTTCGGCTGG			73	TGGTTCACTCACGCAACGTCTGAGCGCGTTGA
	74	CTATCTGATTTTGAATACACATCTCTAAAACA			74	AGGGCCGCCGCTACCCCAGAAGTGCCACTCCC
	75	TATATAAACGAGGTGAATTTATGGAAACTGTA			75	GCGTATCGTCTCGTTATTGCGCCGCCCCAACT
	76	CCAGATTCCGCTTTCTCTACCTTCTCTTTTTC			76	CAAAAAGTCGGATAAGATTAACTCCGTTAGAT
	77	CCCCGCTCCGCTCGAGTACCCGCTCTATATCC			77	GAAACGCCGGTTGAACGTCGTGCAAAAATCAT
	78	CCCTCACACCGATTCGCCAAACGGTGGAGAAG			78	GACTGGTACGGCCCGTGGGAGCGTGTGATCGG
	79	AACTGGATTCTGCTCTAATTATTACATCATCG			79	TACCGGTGTGAATTACAGCACCACCGCCACCC
	80	TTGTTGATAAAGTGGCGCGCCAGGTGCGTTTA			80	TACCAAACCGGAATCGCTCCATATAACGGCGG
	81	TTTTGCTGACACCGGCAATACTGAACGGCTGG			81	CAACCCGGCGGCACGGTCAATCGTTGCGTCAG
	82	CCGGGGGATAATGTTTACGGTCATGCGCCCCC			82	TGCATACTCAGGTTGATCCGGCGACGGCCTTACGGTT
	83	TTGAAATGGTCCAGCACTGCGACCGTCGGCCC			83	GCCCGCCTCGTCGGAGTATTCCGCGAGATCGCCGGTT
	84	ACTTATCTGCCTGACGCTGACGATTCTGAACAAT			84	GCATAGCCAGGCTGATCCGGCGACGGCCTTA
	85	TCGGCCAGCGTCCAGGCTGGCACCCGATATTC			85	CCCGCCTCGTCGGTGTATTCCGCGAGATCG
	86	GTGACCGTCGGTGTTACGCTGAACTGCTGGAA			86	ATATAAATCGCAAAGCTCGGAAAATGTTTTAA
	87	TTCCTGATCCATGATGGTGAACAATATTTAAC			87	ATGACTCGTTGCGCCACCGCTTGTATTCCC
	88	GCTGAGGCTGTCAGGAGCCAGTGCGGCAGAGG			88	GGCGTTTTTGACTGTACGAATCCCTGCGC
	89	TTTACGTCGAAGCGCCTTTTTCGCCTCCAGGT			89	ACGACGGGCAGGCGATCACCGGCATGACC
	90	GAACGCAATATCACGGCGTTCTGCGGCCTCGG			90	AAAATTCATATTGATAAACACCGCGTTTGTAT
	91	CTAATGAGTCAGTTTGAACAGATCCCCGACAA			91	TTTACTACAATAGGTGGACACGCTACGGCGCA
	92	GTTATGCAGCCTGTTTGAGCAATGAAGAAAATT			92	AAATATGGGGAGCGCCGTTAATGAAATCAAAA
	93	GGCGGCTCCGTGCCGCCCTTTTCTTGTGTTTA			93	CGCCGCGGACTCACGAGCAGGCCATCACAGAC
	94	GTCGCCTGTTCAACTTTAAACGGCTCAAACCA			94	CAGTTGTCTGATGTGTCGCTGGCCTGGCGCA
	95	TGCATAAAAACCAGCGTGAAGAACTTTGCAGT			95	TGCGTTGCTATGCAGATCGCGCAGCGTCCCGA
	96	GAGGCTGAACAGGGAGGGGGCTACCGGCACAG			96	GGTAACCGTTCGTTAAATTCCACGCCCGCGAG
	97	TTTTTATGCGTGGCAGTAAATCCCCACGTCGG			97	ATTTGTCGCCGTATGAGTTTTACGCGCCGTCT
	98	GGGTTGTGCGCCCTGGTGGGCGAAAACGGTGG			98	GGCGTCCCATTCGATCCGCTGGTTTTCGATGA
	99	AGCCGGGCGAAATTTTGATTCATCGTGATGAC			99	AGTGGCAGGCCGGTAATATGAAAACGACAGAA
	100	AGCAACGATAACCACAGAATACGGAGAACTGGT			100	TTATCACCGAGTGCAGTAGCCCGCGCGCGC
	101	GGAAACCGCCCCGGCGGTGGTTAGCTGTTTGC			101	TCGCCGGGTTGATTTTCCATGATGATTTTT
	102	AACTGTCGGAATAGTTTTTCTATCTGATCCGC			102	GCTCGGCATAGCCAGGCTGATCCGGCGACGGCCTT
	103	CGTTTTTGCCGGGTTTATTTTAAAACCGGAGC			103	ACACGCCCGCCTCGTCGGTGGATTCCGCGAGATC
	104	ACGGATTGCGGTATATGCAGTGTCCAGATTCT			104	CACTTCACAATCTGAACCAGTGGCTCCCT
	105	GTTATCGCCAATCGCGGCGAGATAAATAGATG			105	TGAAGGTGCTGAAGAATATCGGATTCAGAACG
	106	GAGGCTGAACGGGGAGGGGGGTACCGGCGCAG			106	TGGTGTGATTCCAATTGCCGCACGGAACGCCG
	107	GCTGGTGGCGCGGGCAAACGGAACAATCCCGC			107	GATAAATCGCTCACGAAGAATAATTCTACCCC
	108	ACGGGCAGCACTGCGGGCGCGATTGTTGCGGCGG			108	ACCATTACTTCGGTAAAAGCGTGATCAAGAAT
	109	GGGGCTTTTTTATATCCGCGCCACGCTCGGCG			109	TTACCGAAGTAATGGTCGAAACACAGAATTTT
	110	GGCAAAAAGGCGGCGCGTTTAAAAGAGGCATA			110	AGCACCACTGAAAATCTGTACGAAAGCAATA
	111	CGCTCCGCGTCGCCAAATTCCACACTAAACGA			111	ACATCGGAAACGGCTTCGCGGCGGCGGCGT
	112	GAGCCGGGTCACGCGAACTACTGGCGCGGGCG			112	TATAAATCGCAAGCTCGGAAAATGTTTAAC
	113	GCATCCATGCCGACGCCTTTACGTGTGCGGGG			113	GTACTGACGGATAAAAATAATATCTTTTGCGGCGGT
	114	GGCTTTAAAATTGTGTTCCCGTCTGGCGCTGG			114	GGCACGACATTCAGCAGTGCAGATAAATCGGCCGGT
	115	CGCCGCGGACTCACGAGCAGACCATCACAGAC			115	TTGATCGGCGAGACTCGCGGCCTGTTTTTCGTCGGT
	116	CCTGGTGGAGATTGACGCGAAATATGAGAAAC			116	ATCACTCTGACTATCGGCGGCGTGGATGTGGTCGGT
	117	AAACAGATTGTTCGTTTTCCCCATATTCATGA			117	TTTGAAGTTGCCTTTGCGGAAATTATTACGCTCGGT
	118	TCACTGAGCCTCGCCCCTATGTGATGCAAATT			118	GATCAACGATAACGGCACCCGGTGGAGAAAACCGGT
	119	TTGCCAACCGCCAAAGACTGGAAAACCAATCT			119	CTTACGATCAAGGATATTTTAACATAGTTTACGG
	120	ATACCGCAGCAAATTACGGTTCCAGAAACGCG			120	GCTCAACATCGGAAACGGCTTCGCAGCGGCGGCGTCC
	121	CGGCGAAAGCGGATGCGTTCACCAATGGTCAT			121	ACACTGTTCGGCGGGGCGGTAGTACCACTGTTTTTT
	122	ATTTTCCTGATCGAGTTTTGAGAATTTTGTCG			122	ATACATCAACATGCAGCGCGAACGGCTGCCCCTCG
	123	TGTAATAGCCTGATCTCTGATCTCCCTCGCCT			123	TCCGCATCGCTCATGCCGATAATCGGGCTAGG
	124	CCGCGATTCATCCAGCACGGCAATTTAATGTT			124	CCGAACGGCTCGGCGCTCTCATACCCCCAAA
	125	GACCGCCGACAGATTGCGAGTACGTCTGGCTAC			125	TTCAGCAATCTGAAACCAGTTGGCTCGCTGTT
	126	GTCACGCGCAGGCCAACGCCAGAAATATCTTC			126	AGAGCAACAGGTATTTCAAATGGCCAGCCGT
	127	GGAATATCGTTGCGCTAAAAGAGATTCTGGGC			127	CCCAGAGCACAGGGATTTCAAAGGCCAGCCGGGC
	128	TAAACCACCAGCCAGACCACCAATTACCACAC			128	ACTCCCCCGGAAATGGGGCAAAATCCCGACCC
	129	CAAACTGGATATCACTGAATGCAGCCGCGTGG			129	CCCGGAGACTGGCGCAACAATCCCGACC
	130	ACTATGGCCCCGGCAAAAAACGCGCTGGTGGG			130	TAAAATGACTAAAAACCCAAGCGGCGTAAT
	131	CCAGTTTCATATGAGCCGCCGCGCTGGATCAT			131	AGAGCAACAGGTATTTCAATGGCCAGCCGGG
	132	TTGTCACGAACACATAGCAACTAGGTAACCAC			132	ATTACGCCTTTTTGCGATTGCCCGGTTTTGCC
	133	CAAGCGATTATGAGTTTACCGGAGAATAGTTA			133	CACGACGGGCAGGCGATCACGGCATGACC
	134	ACTGTCATCCAGACCAACCGCGCGGGGTGCGG			134	GAGCCCTGCCAGAATGGGGCCTCTTTTGTACC
	135	GCGCGAATTTGTGCGCATGGGGCGCATTTTTGG			135	CAGATGACCCGCGTTGTTACGAACAAACTCAA
	136	TAATTCAAAATGGATGAGCGCGAGTTATCAAT			136	TGGTGATCCCGCAATCCACGACAAAATACTGG
	137	CTTTATTCCATCCCTTAATGCTTTGATGAAAT			137	TAATCCGATATCAGTGGGCGCCGCTTTACTGA
	138	GCCGCCATGTCAGGAACACCAGAGCCGCCCGA			138	ACACCGCAAGGCCTGACGAGAAATCGCCAGGC
	139	CCAACGCGACGATTTTTGCCGCCGGTTATAAG			139	ACCAATCGGGTGTAAATTCGCGGCGGCTCCCTG
	140	CCGCTGGCGCGGGGAACACTTCACGCCAACGCAGAGGCGGGCCGCGTTAAT			140	TCTTCTTGTTCAGGAACGTCAGTAAAGGTGT
	141	GCTGCGAGATATCGCCAGCCGCGGATTAATCCA			141	CCGAACGGCTCGGCGCTCTCTACCCCCAAT
	142	CTGTCCCAGGCCGAGGCTGTATTTCAATCCTG			142	AGTGAACCAAAAAACCCCTGAATGACC
	143	GCGCCGTGTAACTTGTGCGCAGCAGATTCCG			143	GCCCGCCTCGTCGGTGTATTCCGCCAAAATCCC
	144	AAGCCCGTGGCGCGGGTCGCCGCTGGCGTCAAC			144	GTTATCCCCCAGGGCGGAACCCGCGCCCCCC
	145	ACTAATGCAACGCCTGGCCCCCTGATCGAGTA			145	AGTATGCGTTCAATCCTGTCAGGCCTACTT
	146	CGGTGATTTGGTATGTGGTCTCAATCCACTGG			146	ACTGGCGTTGAGGCGTGGAAGCCTAATTTTTA
	147	CGATTCCTCGTAGCTGCCACTCGACTGAAAGC			147	CACGACGGGCAGGCGATCCCGGCATGACCCA
	148	GGGGATAACGGTTATCCACTGGCCGCCGATCT			148	AGTATGCGTTCAATCACTGTCAGGC
	149	TGGGCGGCTTGCCTTGCAGCCAGCTCCAGCAG			149	ACGACGGGCAGGCGATACCGGCATGACCC
	150	TCGCTACGAAGAAAGCGGCACGCGCTCAGAAACG			150	AGTATGCGTTCAATCCCTGTCAGGCCTACT
	151	AGTATTAACTGCGGTGGCAGTGAGGCCAATAG			151	AGGGCCGCCGCTACTCCAAAAGTGCCACTCCC
	152	TTTAGTGGTTCGTTTCTGGAATCCGATCAAGG			152	GCGTATCGTCTCGTTATTGCGCCGCCCAACT
	153	ATTAAATTTTGCAGGTAGCTGTTATCCGTGTC			153	GGCGTTTTTGACTGGACGAATCCCTGCGCCGC
	154	TCCTTTTTCCCGCCCTCTCCTTTTTTCGCGTG			154	ACAACGGGCAGGCTATCACGGGATGACCC
	155	ACGGTCCATGGCACACAGGATCCAGACGTTAA
	156	TTGTCGGTCGCCTGGAAGTTCAATTTCATCCC
	157	ATGAAACGCCGGACTAATCCACATGGCGTAGG
	158	AATTGATTGCTGGGTGATATTAGAAAACGTCG
	159	ATTTTGATTTGCACCTAATCCGACCGCCTGGC
	160	TTCAAGTCGGCGCGCATCAAAATCATTTAATT
	161	AATGGGGTAATAATATGGCCGTGTTGCGCTCG
	162	AGTATTAACTGCGGTGGCAGTGAGGCCAATAT
	163	GTTGCCCCCCAAAATCATTAAATCCCCGGCGG
	164	GCGATGGATCAGGGTATTACACTCGACGGCGG
	165	ATGTAATGAATATTAAGCTTTTCACATTGTCC
	166	CGATTATTCCGGCTGGTATTGAGCGTTTATC
	167	AGCCCGCCTGGTCATCTCAACGCAGCATTACTC
	168	ACGGCTGTTTGCGTCGCTGTGAAAATGATGTC
	169	AAGCTGGCTGGCAATCTCTTTCGGGGTGAGTC
	170	CTATAATTTGTTTTTGCACCACTGTACCTCGT
	171	TCGTGCCATTCAAGCAGCAGGAGCAGGCGCTGTT
	172	TACAGGAAAGAATCCGCCAACGGCGACAGGGG
	173	AACTCCAGCCAGGTTTGAGGATCTCGGTGTGT
	174	ACGATGGCGATGCGTGAGAAAGGGGGTCGATA
	175	GCGTTATTACTCTCACAAATACGGGAATCAGGC
	176	GCGTGCCAGCGCCTCTTCAAACCAGCAGCAGAA
	177	ATATACAGGGCTACAATCCATGTGAAAATTTC
	178	CCTCCCTTATTTTTTCATCGTCCATGTTCATG
	179	GGTTTACCCAGTGGGGTGATTGAATATTTTGC
	180	ATACCGCAGCTAATTACGGTTCCAGAAACGCG
	181	ATTCTTTCAGATAAGCAAAAAGATATAATTC
	182	TCCTCATGTAATTCCTGTGCCAACTCAATAAG
	183	TGTTGCAGCGGCGCACCGCTGACGGACTCGCC
	184	GTAAATTGCGACGTCCTGCGCCAGCAGCTCGA
	185	TTTACGCAGCCATCACCGAAATTAACTATTCCC
	186	ATAAGGCCAGATGAGGGATTCGCAATGAGCAA
	187	TAGTTTCCGTATCTCCGGATTTATAAAGCTGA
	188	TCGGGCGTATCTTCAGTGACCTGGAGTACCCTGG
	189	TTCACGCCAACGCAGAGGCGGGCCGCGTTAAT
	190	GAATATCCACCCGTCCTGTATTCCGCCAATTG
	191	TTCTGGTTCGACATGACCGAGCAAAAATTCCA
	192	AGTTCGCTGAGTAGCCTTTTTTCTGTGCCTAA
	193	GGAGCGGGAAGGTCAGACCGTCAACAACGCAC
	194	CATCAATTAGGTATCGCTGCGCGCCAGCGCTC
	195	AAAACCCAGCTTGTACTGAAAATGATAGACGT
	196	TTACCTCGAATAATTAACGCAAAATATATTTG
	197	ATATTTTTTATTTACCCCTCTGAATAACAGTG
	198	AGATATCTGTTCCGGCTTCCAGCGTTTTGTTG
	199	CGGAACTGGTCCAGCGTTAACCGGCGGCGGAT
	200	TAATAAGGCGCTGACGGGTGATATTACGCTGA
	201	GGCCGCTGAACGTTTCCCGTCGCACCGGTGTGC
	202	GTTCAGCATCACCACCGCTTGTCATAAAATTA
	203	GCAGGCGGCGACGCGCAGGGTATGCGCGATTCG
	204	CTGCGGTGAGCACGTAACGATAGAGTGGGAGC
	205	TGCATATCAGATGGGCACTGCTGATTGGAGAA
	206	TCATCAGCAATGTCAGAAACCCGGTAACCCTGAC
	207	TTTTTACCTCTACCGCACCTGAATGCAGATCTG
	208	AGGAGTAGTGATATAACCGGAGATAGCTCGCG
	209	GAGGTGGCAATACGCGTAGATCATTTGGTCGT
	210	ACTTGCGAGATATTTAGCGTGTTCGGCATCGA
	211	GCTGCGCTCACCGTCGCCAGCTTTTTCCAGTA
	212	CCTGCGCGTCAAACCATTCTTTCGGTGATACA
	213	ACATCGCCGCAGCGTTTCGCAACGCGCTGTAA
	214	TTGGGTCATTTTGACCTTAGCGCATGGGTCAA
	215	CGGGTTGGGGCCCCTGGTGGGGCGAAAAACGGTGGG
	216	CGGTCAGGGGAACAGCATAACAATTCCGTGCC
	217	CGCGCACCGGTACTGAGGCACAACAACGAGAGC
	218	CATATGTGAAATGGTATGGCGCTTAAAGGTGG
	219	CAAAATATTACGAGCTTCGTCAGGCCATGGAC
	220	TTGATGACGTTAGCCGCCCAATATTAGCTAAA
	221	GCGACCGCTCAGAAATTCCAGACCCGATCCAAA
	222	GCGCGCGGTTTTTGGTGAACCGGCCCAGGCAAA
	223	GTTACGCTGCCTGAATATCGCAATTCCCCTGA
	224	TGTATTGTGGGGCGACCCCATGACGCCGGATC
	225	GGTTTCGAGAATCTCTACGCTCCATGAATTGC
	226	CCTGGTGTTGTCTGTTTCGTGACGCTCGGTAA
	227	GATTTCCAGGCATGAATTTATTTTTTCAACGG
	228	GCGGTAATTTGCCGGGGGATAATGTTTATGGT
	229	CAATACGACCGCGAATAAACATGATGTGATCA
	230	TACTGTAACGAAATCGGTTAGCGGTCGGGTGT
	231	TGCAGTGCAGGCTAAAACCAGTTATGACCCCG
	232	GCGATAGCCGGTAACTCGTGAGCTCGGAAAAG
	233	ATCCACATTTCCGCCGTTATGAATCGGTATTC
	234	CCGTGCCATTTTTTGCGCCGCCGAGCCTTTATC
	235	GACATTAACGCAGTTACAAAACAAGGTATCTG
	236	CCCGTGCCAGTTTGCTGCGCTGCCGTCGTCGT
	237	TCAACATTATCAATTACAACCGACAGGGAGCC
	238	AATTAACCTATTTTAATTTCACCGTGCGGAAC
	239	TACAGGAAAGAATCTGCCAACGGCGACAGGGG
	240	TACCGGAAAGAATCTGCCAACGGGGAAAGGGG
	241	TAACAGACTGAAACCTGTAACGGCGACACGTA
	242	CATTAAAATTTTGCAGGTAGCTGTTATCCGTGTC
	243	GTAACGTCTGCCTTTTCCTCGTCCGCCTTAAT
	244	CTGTGAAAAGAACGGCTCAATAGCGCGACCGG
	245	AAAACCACCGGACCTGACCATTTGAAATGAGC
	246	GAGTCGACGTTTATCAATATCAGTTGCACCGG
	247	CAACACGATGACAGAGGGAAAGACTTCGCCGG
	248	GTCGATAGTCTGAGGAATTAACTCACTCGCGC
	249	TTATTGATATCAGCGATGAGGAGGTTTATCGCC
	250	GCTCGCGGGCGCTGGGCGGCACGCTGGGTCTG
	251	AGCGTGTTCGGCATCACCTTTGGCTTCGGCTG
	252	GCAGACTATAACGAGGGTCGCACGCGGATCAT
	253	TCTTCGGGCGCGCGTTTTCGCAGACCAGCGAT
	254	CCTTATGGCCGTCGGTGAATGCAGGTTGAACC
	255	CCGAATCCTCGTAACTGCCACTCCAATGGAAAGC
	256	CCTGTCATTCTGGCGGTAAAATCGATCTGCCA
	257	GCGACCACGCAGAGCGGCGACAACCTGACGTT
	258	AGCCGGATGCTGATCGATACCGCGCATCACCG
	259	GGGATTATCAACGAGGTCAAATAATTTACTGC
	260	TCCGGGCCATCCATACACCTTCTTAACCCGGC
	261	ATCCGGATGCTGATCGATACCGCGCATCACCG
	262	TCAATATTTACGAAGTTCTTAGCGCGCTGGGG
	263	TATTTATTGTGCAATTAGTTTTGCATTAAATGC
	264	CGCGGGGCATTGCATTTTCAAAGAGCATTTTC
	265	GTTGCTCCTCAAAATCATTAAATCCCCGGCGG
	266	AAGCCGCCTGGCGGCGACGCGTCTTTTAGCCC
	267	GTTAGGCAGGTGGCGATGTTCAGCGCCGGATG
	268	ATGATGAATTTTTTCAGGACGAAGTTTTTCGA
	269	CCTGGTGTTGTCTGTTTCTTGACGCTCGGTA
	270	TTCATTATAAAAATCCATTTTGATTAAAGACT
	271	GTTAAGCAGGTGGCGATGTTCAGCGCCGGATG
	272	ATTAAATTTTGCAGGTAGCTGTTATCCGGGT
	273	AACTCTCTCGCGCTCGAAATTGCGCTGGGTAT
	274	ATTAGCATCCCCGTGAATAATTTCTATTTTAG
	275	TAAACCCGTCATGATCGTTCCTCTTGTAAATC
	276	GAGCCGGGTCACGCGAACTACTGGCGGCGGGCG
	277	CGATTATTCCGGCTGGGATTGAGCGGTTTATCG
	278	AAGCCGCCTGGCGGCGACCCGCCTTTAACCC
	279	GGTCCGGTCAATTTCCGGTATGAACAGCGGT
	280	GGTCCGGTCAATTTCCGGCATGAACAGCGGTA
	281	TAACAAACCGGAATCTTTCCATATAACGGCGG
	282	GCTGAGGCTGTCAGGAACCAGTGCGGCAGAGG
	283	GGACAGACCAGTGGCGGCGGGGTAAATAAAT
	284	GGACAGACCAGTGGGGGCGGGTAAATAAAT
	285	CCTGGTGGAGATTGACGCGAATATGAGAAAC
	286	GCGCGCGTGACGCGTTTTTTTTCAGTCGTGAC
	287	CACCACGATGACAAAGGGAAAGACTTCGCCGG
	288	AATTCATAAATTAATTTACTATTTTGAGTGCG
	289	ATAATCGCCCAGGCGCGAAACGCCTCGAACGA
	290	CTAAAATTTGTTTTTGCACCACTGTACCTCG
	291	AGGCTCAATAATGCCGCCGCGAACTCCAACGC
	292	ATTTCATAAATAATTTACTATTTTGAGGGCG
	293	CGATTCCTCGTAGCTGCCACTCGACTGAAAAC
	294	TACAGGAAAGAATCCGCCAACGCGAAAAGGGG
	295	TACAGGAAAGAATCCGCCAACGGGAACGGGG
	296	CATTAATTGGGAACGCCTCATCACTGCCACC
	297	CCCAATCACGGAAATATCTACCGTGTTGATCT
	298	GACAGTCCTTAACTCATGGAGCGTGGCCCGCC
	299	GAGAGTGCTGACAGGTGTCTCGATTACCTGA
	300	AAAACCTAACTTCTCCATAAATTCCATAGCCG
	301	ATCGTCCATATTAACAATCGTGGTGAGTTCAA
